# Supplementary material for: Complete genome sequencing of Dehalococcoides sp. strain UCH007 using a differential reads picking method
Source: Stand Genomic Sci. 2015 Nov 14;10:102. doi: 10.1186/s40793-015-0095-9 (PMC4644273; doi:10.1186/s40793-015-0095-9)
Supplement: Additional file 1: Table S1. — Phylogenetic analysis using whole genome sequences and 16S rRNA genes. (XLSX 12 kb) [file 40793_2015_95_MOESM1_ESM.xlsx]

## Sheet: Additional file1
	Table S1 Phylogenetic analysis using whole genome sequences and 16S rRNA genes
	Subgroup		Victoria				Cornell		Pinellas
		Strain	UCH007	GY50	CG1	VS	195T	CG4	BTF08	SG1	GT	CG5	BAV1	DCMB5	CBDB1
	Victoria	UCH007	---	99.87	99.93	99.93	99.37	99.4	99	98.97	99.06	99.06	98.99	99.06	98.95	16S
		GY50	98.52	---	99.93	99.93	99.37	99.39	98.86	98.82	98.92	98.92	98.86	98.92	98.82
		CG1	97.99	98.62	---	100	99.44	99.46	98.93	98.89	98.99	99	98.93	98.99	98.89
		VS	97.07	97.37	97.15	---	99.44	99.46	98.93	98.89	98.99	98.99	98.93	98.99	98.89
	Cornell	195T	89.28	89.35	89.4	89.33	---	100	98.75	98.72	98.82	98.82	98.75	98.82	98.75
		CG4	89.2	89.31	89.29	89.26	97.66	---	98.79	98.74	98.86	98.86	98.79	98.86	98.75
	Pinellas	BTF08	86.72	86.19	86.3	86.51	85.97	85.54	---	99.93	99.93	99.93	100	99.93	99.86
		SG1	86.55	86.81	86.96	86.86	85.81	85.5	98.06	---	100	100	99.93	100	99.92
		GT	86.55	86.27	86.19	86.31	86.02	85.47	98.67	97.91	---	100	99.93	100	99.93
		CG5	86.32	86.06	86.09	86.07	85.82	85.54	98.74	98.79	99.02	---	99.93	100	99.93
		BAV1	86.28	86.32	86.2	86.31	85.96	85.67	98.59	97.74	98.72	98.77	---	99.93	99.86
		DCMB5	85.96	86.24	86.1	86.13	85.65	85.22	98.61	98.36	98.7	98.8	98.61	---	99.93
		CBDB1	85.95	86.04	86.17	86.14	85.57	85.34	98.74	98.69	99.22	99.41	98.8	98.97	---
			ANIb
