# Supplementary material for: Complete genome sequencing of Dehalococcoides sp. strain UCH007 using a differential reads picking method
Source: Stand Genomic Sci. 2015 Nov 14;10:102. doi: 10.1186/s40793-015-0095-9 (PMC4644273; doi:10.1186/s40793-015-0095-9)
Supplement: Additional file 2: Table S2. — Comparison of reductive dehalogenases of strain UCH007 with those of other strains. (XLSX 12 kb) [file 40793_2015_95_MOESM2_ESM.xlsx]

## Sheet: Additional file2
	Table S2 Comparison of reductive dehalogenases of strain UCH007 with those of other strains
	Victoria				Cornell	Pinellas
	UCH007	VS	GY50	CG1	195T	CBDB1	BTF08
	UCH007_00760
	UCH007_00810		GY50_1378 (41.3)		DET1559 (38.8)
	UCH007_02120	VS_169 (98.2)	GY50_0194 (98.5)	X792_01310 (98)	DET0180 (100)	cbdbA187 (95.4)	btf_121 (95.6)
	UCH007_08570		GY50_0906 (98.8)
	UCH007_09870			X792_00480 (97.8)		cbdbA1508 (79.3)
	UCH007_09900
	UCH007_09930
	UCH007_12300					cbdbA1453 (93.5)
	UCH007_12320	VS_1263 (99.6)	GY50_1310 (99.6)	X792_06955 (99.6)		cbdbA1455 (90.1)
	UCH007_12670 (TceA)				DET0079 (96.9) (TceA)		btf_185 (98.1) (TceA)
	UCH007_12960 (VcrA)	VS_1291 (97.9) (VcrA)					btf_1407 (97.7) (VcrA)
	UCH007_13410	VS_1353 (100)	GY50_1386 (100)	X792_07270 (54.6)	DET0302 (95.5)	cbdbA238 (95.7)	btf_1412 (51.7)
	UCH007_13480	VS_1360 (100)	GY50_1393 (100)		DET1171 (96.8)	cbdbA1092 (96)	btf_1057 (95.9)
	UCH007_13520	VS_1364 (99.4)	GY50_1397 (100)	X792_07425 (99.8)			btf_1409 (98.7)
	UCH007_13580		GY50_1405 (98.4)	X792_07200 (97.8)
	UCH007_13610		GY50_1408 (100)	X792_07370 (84.4)			btf_1446 (85.5)
	UCH007_13640
	UCH007_13670			X792_07460 (99.8)
	UCH007_13710	VS_1375 (99.8)		X792_07485 (100)	DET1519 (88.1)	cbdbA1575 (87.5)	btf_1440 (87.3)
	UCH007_13740	VS_1378 (84.1)		X792_07500 (100)	DET1522 (97.2)	cbdbA1570 (92.5)
	UCH007_13790	VS_1383 (98.2)		X792_07525 (98.6)		cbdbA1578 (94.1)	btf_1443 (94.1)
	UCH007_13830	VS_1387 (99.6)	GY50_1411 (98.4)	X792_07545 (100)		cbdbA1582 (94.9)	btf_1449 (96.1)
	UCH007_13880 (PceA)	VS_1393 (99.8)	GY50_1417 (99.2)	X792_07570 (100)	DET0318 (94.8) (PceA)	cbdbA1588 (95.6)	btf_1454 (95.6) (PceA)
	UCH007_13940	VS_1399 (98.6)		X792_07605 (99.6)	DET1535 (92.9)	cbdbA1595 (96.4)	btf_1460 (94.9)
	UCH007_13970	VS_1402 (99.6)		X792_07620 (99.8)		cbdbA1598 (94.6)	btf_1463 (94.8)
	UCH007_14130	VS_1421 (100)	GY50_1427 (99.8)	X792_07710 (99.6)		cbdbA1618 (95.4)	btf_1481 (95)
	UCH007_14190	VS_1427 (99.8)	GY50_1433 (99.8)	X792_07740 (99.8)		cbdbA1624 (93.5)	btf_1488 (94.2)
	UCH007_14220	VS_1430 (99.8)	GY50_1436 (100)	X792_07755 (100)	DET1538 (86.1)	cbdbA1627 (98)	btf_1491 (98)
	UCH007_14280	VS_1436 (100)	GY50_1443 (99.8)	X792_07785 (100)	DET1545 (94.8)	cbdbA1638 (97.8)	btf_1497 (97.8)
	The amino acid comparisons were performed by bi-directional BLASTP. The identity values are shown in parentheses.
