# Supplementary material for: Complete genome sequencing of Dehalococcoides sp. strain UCH007 using a differential reads picking method
Source: Stand Genomic Sci. 2015 Nov 14;10:102. doi: 10.1186/s40793-015-0095-9 (PMC4644273; doi:10.1186/s40793-015-0095-9)
Supplement: Additional file 3: Table S3. — Comparison of CRISPR-associated proteins of strain UCH007 with those of other strains. (XLSX 10 kb) [file 40793_2015_95_MOESM3_ESM.xlsx]

## Sheet: Additional file3
	Table S3 Comparison of CRISPR-associated proteins of strain UCH007 with those of other strains
	UCH007	Description	CBDB1	GT	DCMB5 (CRISPR2)
	UCH007_13260	putative CRISPR-associated helicase	cbdbA1522 (78.3)	DehalGT_1256 (78.3)	dcmb_1411 (78.2)
	UCH007_13270	putative CRISPR-associated protein	cbdbA1521 (73.4)	DehalGT_1255 (73.4)	dcmb_1410 (73)
	UCH007_13280	putative CRISPR-associated protein	cbdbB37 (76.3)	DehalGT_1254 (76.3)	dcmb_1409 (76.3)
	UCH007_13290	putative CRISPR-associated protein	cbdbA1520 (82.2)	DehalGT_1253 (82.2)	dcmb_1408 (82.4)
	UCH007_13300	putative CRISPR-associated protein	cbdbB36 (82.4)	DehalGT_1252 (82.4)	dcmb_1407 (82.4)
	UCH007_13310	putative CRISPR-associated protein CasE(casE)	cbdbA1519 (81.3)	DehalGT_1251 (81.3)	dcmb_1406 (81.3)
	UCH007_13320	putative CRISPR-associated protein Cas1(cas1)	cbdbA1518 (92.6)	DehalGT_1250 (92.2)	dcmb_1405 (92.9)
	UCH007_13330	CRISPR-associated protein Cas2		DehalGT_1249 (84.3)	dcmb_1404 (82.9)
	The amino acid comparisons were performed by bi-directional BLASTP. The identity values are shown in parentheses.
